# Supplementary material for: Identification and Validation of Reference Genes for RT-qPCR Studies of Hypoxia in Squamous Cervical Cancer Patients
Source: PLoS One. 2016 May 31;11(5):e0156259. doi: 10.1371/journal.pone.0156259 (PMC4887009; doi:10.1371/journal.pone.0156259)
Supplement: S1 Table — (XLSX) [file pone.0156259.s003.xlsx]

## Sheet: Sheet1
S1 Table: List of 422 candidate reference genes selected from the literature and their association to hypoxia and clinical parameters.
Gene symbol in original publication	Alias found on Illumina WG-6 arraya	Source of reference gene candidatesb																Hypoxia-associated genes		Genes associated with clinical parameters				Low expression leveli
		TaqMan® Express Human Endogenous Control Plate (AB)	Steinau et al., 2006	Daud et al., 2008	Shen et al., 2010	Lindqvist et al., 2013	Silver et al., 2006	McNeill et al., 2007	Toustrup et al., 2011	Betts et al., 2013	Søes et al., 2013	Tramm et al., 2013	Ersahin et al., 2014	de Jonge et al., 2007	Lee et al., 2007	Popovici et al., 2009	Eisenberg & Levanon, 2013	ABrix-correlating genesc	Hypoxia-regulated genes in cell linesd	PFSe	Tumor stagef	LN statusg	Tumor volumeh
Number of genes		30	11	8	12	4	7	11	7	4	21	27	337	15	3	50	10	67	200	100	72	55	134	23
ALAS1					x													x						x
CDIPT													x					x					x	x
RPL36A													x					x	x				x	x
ADRM1													x					x	x				x
AHSA1													x					x	x			x	x
ALDOA													x					x	x				x
ATP5I													x					x	x	x	x		x
C14ORF2													x					x	x		x		x
C1ORF43																	x	x					x
CALM2												x	x			x		x	x				x
CCT7													x					x	x			x	x
CDKN1B		x																x	x			x	x
CHMP2A													x				x	x	x				x
DCTN2													x					x					x
EIF4A2													x					x	x	x		x	x
FIBP													x					x	x	x	x		x
GAPDH		x	x	x	x		x	x			x	x						x	x				x
GNB2													x					x					x
GSTO1													x					x		x			x
H3F3A													x			x		x		x		x	x
HMBS		x									x	x						x	x	x			x
HMGN1													x					x	x	x			x
HMGN2													x					x	x	x		x	x
HNRPK													x			x		x		x	x	x	x
PMM1											x							x		x	x		x
RPL29													x					x	x				x
RPL36AL													x					x	x				x
RPL8													x					x	x	x	x	x	x
RPL9													x	x		x		x	x	x		x	x
RPS21																x		x	x				x
RPS24													x			x		x	x				x
RPS7													x					x	x	x			x
SFRS2													x					x		x			x
SRP9													x					x	x	x			x
TOMM34													x					x	x				x
TPT1													x					x	x				x
COBRA1													x					x	x		x	x
PSMB3													x					x	x			x
PSMC1													x					x	x			x
PTP4A2													x					x		x		x
SNRPD2													x					x				x
DYNLL1													x			x		x		x	x
PSMA6													x					x			x
RPL38													x			x		x			x
CLSTN1													x					x	x	x
LTA4H													x					x	x	x
SHFM1													x					x		x
UBE2D3													x					x	x	x
ATF4													x					x	x
NFE2L1													x					x	x
ODC1													x					x	x
PSMB6													x					x	x
SEPT2													x					x	x
SNRPD3																	x	x	x
TOMM20													x					x	x
CFL1													x					x
CTBP1															x			x
DDX5													x					x
ERP29													x					x
NCOA4													x					x
PFN1													x					x
RPL11										x			x					x
RPL22													x	x				x
RPS17		x											x			x		x
SEPHS2													x					x
SPAG7													x					x
TALDO1													x					x
NME2													x						x	x	x	x	x
GNG5													x						x	x	x	x
RPS26													x						x	x	x	x
NIFUN	ISCU												x						x	x	x		x
PSME2													x						x	x	x		x
ARF4													x						x	x	x
HADH2													x						x	x	x
NDUFS5													x						x	x	x
PSMB2																	x		x	x	x
PSMC4		x						x			x	x							x	x	x
PSMD6													x						x	x	x
RAC1													x						x	x	x
SET													x						x	x	x
SUMO3													x						x	x	x
ARF1													x						x	x		x	x
B2M		x	x	x	x		x	x			x	x	x						x	x		x	x
SIAHBP1	PUF60												x						x	x		x	x
RPL13													x						x	x		x	x
COX7B													x						x	x		x
AKR1A1													x						x	x			x
CCT4													x						x	x			x
ELF1		x																	x	x			x
GPI																	x		x	x			x
GPX1													x						x	x			x
HLA-A													x						x	x			x
RPL3													x						x	x			x
RPL34													x						x	x			x
C2ORF25																x			x	x
CNIH													x						x	x
CYB5R3													x						x	x
EEF2													x						x	x
HMGN4													x						x	x
HSP90AA1													x						x	x
KRT10													x						x	x
NPC2													x						x	x
PARK7													x						x	x
PGK1		x	x	x	x							x							x	x
PSMC2													x						x	x
PSMD1													x						x	x
RAN													x						x	x
RPL41													x			x			x	x
RPS29														x		x			x	x
VPS29																	x		x	x
ABL1		x						x				x							x		x	x
RPS23													x						x		x	x
YWHAB													x						x		x	x
ATP5G1													x						x		x		x
HLA-G													x						x		x		x
PDGB	JUP											x							x		x		x
PSMA4													x						x		x		x
PSME1													x						x		x		x
RPLP0		x	x	x	x			x			x	x	x						x		x		x
UBC		x										x	x						x		x		x
CDKN1A		x																	x		x
COX6B1													x						x		x
COX8A													x						x		x
DNAJA1													x						x		x
EEF1B2													x						x		x
ERH													x						x		x
MARCKSL1													x						x		x
NONO													x						x		x
POLR2G													x						x		x
POLR2H													x						x		x
SNRPG													x						x		x
TAF10													x						x		x
VCP													x				x		x		x
XBP1													x						x		x
CCT3													x						x			x	x
DRG1													x						x			x	x
EIF3S7	EIF3D												x						x			x	x
SCAMP3													x						x			x	x
ANP32B													x						x			x
NCL													x						x			x
NDUFA1													x						x			x
PSMB7													x						x			x
BANF1													x						x				x
C19ORF10													x						x				x
CIB1													x						x				x
CIRBP													x						x				x
CS													x						x				x
CYC1													x						x				x
ECHS1													x						x				x
EIF2B2													x						x				x
EIF4B													x						x				x
GANAB													x						x				x
GARS													x						x				x
C7ORF24	GGCT												x						x				x
GOT2													x						x				x
LDHA													x						x				x
LSM3													x						x				x
MBNL2			x		x														x				x
MIF													x						x				x
NACA													x			x			x				x
PABPC1													x						x				x
PGAM1													x						x				x
PPP1CC													x						x				x
PPT1													x						x				x
PTDSS1													x						x				x
RABAC1													x						x				x
RPL6													x	x		x			x				x
RPS15A																x			x				x
RPS27													x			x			x				x
SEC61G													x						x				x
SLC25A3													x						x				x
SNRPB													x						x				x
TFRC		x						x	x		x	x							x				x
TMEM147													x						x				x
TMEM66													x						x				x
UBB													x						x				x
VPS72													x						x				x
PPIB						x													x					x
AARS													x						x
ACTB		x	x	x	x	x	x				x	x	x						x
ATP5A1													x						x
ATP6V0B													x						x
ATP6V1F													x						x
CANX													x						x
CCDC72																x			x
CD63																x			x
COPS6													x						x
EEF1A1			x		x								x						x
EI24													x						x
EIF2B1		x																	x
EIF3S4	EIF3G												x						x
FTH1													x						x
GDI2													x						x
GLO1													x						x
GOLGA1															x				x
H2AFZ													x						x
HDGF													x						x
HNRPA1	HNRNPA1															x			x
HPRT1		x		x			x	x		x	x	x							x
IKBKG													x						x
ILF2													x						x
MRPL49													x						x
NDUFB3													x						x
OS9													x						x
POLR2A		x									x								x
PPP6C													x						x
PSAP													x						x
PSMD7													x						x
RHOA													x						x
RPL13A												x	x	x					x
RPL15													x						x
RPL23A													x			x			x
RPL28													x						x
RPL5																x			x
RPL7													x						x
RPN2													x						x
RPS15													x			x			x
RPS20														x		x			x
RPS3A													x			x			x
RRAGA													x						x
RUSC1													x						x
SDHA			x									x	x						x
ST13													x						x
TAX1BP1													x						x
TMEM85									x		x								x
TUBB													x						x
TUBB2C													x						x
TXNRD1													x						x
ALDH9A1													x							x	x	x	x
ATP6V1G1													x							x	x		x
GPAA1													x							x	x		x
CYC	CYCS											x								x	x			x
HBG2							x													x	x			x
COX7A2													x							x	x
DYNLT1													x							x	x
SF3A1												x								x	x
TBP		x	x	x	x						x	x								x	x
WBSCR1	EIF4H												x							x		x	x
GADD45A		x																		x		x	x
XPO6													x							x		x	x
NDFIP1									x											x		x
UQCRH													x							x		x
AGPAT1													x							x			x
ARPC2													x							x			x
BECN1													x							x			x
EIF3S6	EIF3E												x							x			x
KDELR2													x							x			x
RPL27													x	x		x				x			x
SDHC													x							x			x
YWHAZ		x										x								x			x
AHSP							x													x				x
ARPC3													x							x
CAP1													x							x
CLIC1													x							x
DDB1													x							x
HSBP1													x							x
LYPLA2													x							x
PRDX1													x							x
PSMA1													x							x
PSMD2													x							x
SEC11L1	SEC11A												x							x
SRP14													x	x		x				x
TRIM28													x							x
UBE1													x							x
NDUFS6													x								x	x	x	x
PPP1R11													x								x	x
BRD2													x								x		x
MYST2													x								x			x
NDUFS2													x								x			x
VDAC2													x								x			x
ACADVL													x								x
ATP6V0C													x								x
CASC3		x											x								x
PSMB4													x				x				x
RAB7A																	x				x
REEP5																	x				x
SNX3													x								x
SSR2													x								x
UQCRFS1													x								x
CPSF4													x									x	x
RPL12													x									x	x
RPL32													x			x						x	x
RPS5													x									x	x
HBS1L							x															x		x
DCTN3													x									x
ETF1													x									x
GUSB		x		x				x			x	x										x
LAPTM4A													x			x						x
MRFAP1																x						x
PEBP1													x									x
RAB8A													x									x
RPS3													x									x
TMSB10													x									x
CLF1	CRNKL1					x																	x	x
ACTR3									x		x												x
ADAR													x										x
APEX1													x										x
ARF5													x										x
EIF3S3	EIF3H												x										x
KARS													x										x
NARS													x										x
PLOD3													x										x
PSMC5													x										x
RNPS1													x										x
RPL10A													x			x							x
RPL21													x			x							x
RPL37A		x							x			x				x							x
RPLP1																x							x
RPS6													x										x
RPS9													x										x
CKAP1	TBCB												x										x
C11ORF58													x											x
CLTC						x										x								x
ETHE1													x											x
IER2													x											x
MGRN1													x											x
MRPL19		x						x			x	x												x
PES1		x																						x
PPIA		x			x			x			x	x												x
RPL37													x			x								x
USP11													x											x
ABCF1													x
ACTG1													x			x
ADIPOR2													x
AP2S1													x
ARF3													x
ATP6V1E1													x
BCAP31													x
C14ORF166																x
CAPNS1													x
CD81													x
CGI-119	TMBIM4														x
CHCHD1									x		x
COX6C													x
COX7C													x
CSNK2B													x
DAD1													x
DDX48	EIF4A3												x
DULLARD													x
EEF1G			x													x
EIF3S12	EIF3K												x
EIF3S2	EIF3I												x
EIF3S5	EIF3F												x
ESD											x
FAU													x			x
GABARAPL2													x
GDI1													x
GNB2L1										x
GPX4													x
HADHB													x
HBB					x
HBXIP													x
HINT1													x
HMGB1													x
HNRPC													x
HYOU1													x
IPO8		x									x	x
ITGB4BP													x
KIAA0674	FKBP15											x
LASP1													x
MDH1													x
MLF2													x
MORF4L2																x
NDUFAB1													x
NDUFB5													x
NDUFS3													x
NXF1													x
OAZ1												x	x	x
PABPC4													x
PCBP1													x
PCMT1													x
POP4		x
PRPF8													x
PUM1		x						x			x	x
RAD23A													x
RBMX													x
RHOG													x
RING1													x
RPL19													x
RPL24										x			x	x		x
RPL27A																x
RPL30		x											x	x		x
RPL31																x
RPL35													x
RPL39																x
RPL4			x		x								x	x
RPS10													x
RPS11													x			x
RPS12														x		x
RPS13													x	x		x
RPS16													x	x
RPS18													x
RPS25													x
RPS27A													x			x
RPS4X													x			x
SEPW1													x
SFRS9													x
SOD1													x
SPCS2									x
SRP19													x
SSR4													x
SUPT5H													x
TEGT	TMBIM6												x
TERF2IP													x
TMED2													x
UQCRQ													x
YAP1											x
YWHAQ													x
ZNF289	ARFGAP2												x
ZNF384													x
18S	not found on the array											x
CDK2AP1	not found on the array												x
COX7A2L	not found on the array												x
EMC7	not found on the array																x
FAM32A	not found on the array												x
GYP1	not found on the array											x
MRCL3	not found on the array												x
MT-ATP6	not found on the array	x
RNA18S5	not found on the array										x
SF3A	not found on the array										x
SLC25A6	not found on the array												x
UPO	not found on the array											x
a For gene symbols not found on Illumina WG-6 array, the alias used are indicated. Twelve of the 422 candidates were not found on the array, and were therefore not evaluated.
b The list of publications is found in the paper.
c Spearman correlation of the hypoxia-associated DCE-MRI parameter ABrix and Illumina gene expression data of 42 tumor biopsies with available ABrix data for
the 631 probes representing 410 of the candidate reference genes present on the Illumina WG-6 array. 67 genes with P < 0.1 for at least one probe were removed as candidates.
d Illumina gene expression data of 8 cervical cancer cell lines grown under normoxia and hypoxia were used. Log2 expression ratio between hypoxia and normoxia
in the interval [-0.6,0.6] for all probes of each gene in all cell lines was used as a criterion for remaining as a candidate reference gene. 200 genes were removed as candidates.
e COX PH univariate analysis for progression free survival (PFS) until 60 months follow-up time. 100 genes with P < 0.1 for at least one probe were removed as candidates.
f Mann-Whitney U test for comparing gene expression between tumor stage 1b-2b and 3a-4a. 72 genes with P < 0.1 for at least one probe were removed as candidates.
g Mann-Whitney U test for comparing gene expression between patients with and without lymph node (LN) involvement at time of diagnosis. 55 genes with P < 0.1 for at least one probe were removed as candidates.
h Spearman correlation of gene expression and log 2 tumor volume. 134 genes with P < 0.1 for at least one probe were removed as candidates.
i Genes for which all probes had a mean log2 signal below 7 were removed as candidates.
For e-i: Illumina gene expression data from 150 patients were used.
